# Supplementary material for: The Combined Effect of Visual Stimulus Complexity and Semantic Content on Audiovisual Associative Equivalence Learning
Source: Brain Behav. 2025 Sep 21;15(9):e70902. doi: 10.1002/brb3.70902 (PMC12451068; doi:10.1002/brb3.70902)
Supplement: Supplementary file 1 — Supplementary Materials: brb370902‐sup‐0001‐SuppMat.xlsx [file BRB3-15-e70902-s001.xlsx]

## Sheet: Statba
PS NAT	PS ALER	PS betan RT	PS RER	PS vissza RT	PS GER	PS gen RT	SFi NAT	SFi ALER	SFi betan RT	SFi RER	SFi vissza RT	SFi GER	SFi gen RT	SF NAT	SF ALER	SF betan RT	SF RER	SF vissza RT	SF GER	SF gen RT
49	0.0612245	2677.18	0	1825.25	0.0833333	2177.33	57	0.0701754	2731.4	0.0277778	3061.92	0.0833333	5787.83	43	0.0232558	1819.07	0	1706.89	0	4196.5
81	0.0740741	2009.15	0.25	2695.75	0.416667	3435	62	0.0483871	2155.02	0.0277778	2188	0	2557.33	52	0.0576923	1934.23	0.0277778	2313.78	0.0833333	2294.42
57	0.0877193	1589.88	0	1425.42	0.0833333	1626.33	59	0.0508475	1503.75	0	1785.11	0.0833333	1657.58	42	0	1424.88	0.0277778	1763.08	0	1654.92
46	0.0217391	1917.83	0	1422.75	0.0833333	1785.08	75	0.0933333	2716.25	0.0555556	2544.31	0.0833333	5300.92	76	0.0789474	2031.04	0.0555556	2216.5	0.0833333	2118.42
77	0.0909091	1285.52	0.0833333	1315.14	0.0833333	1485.75	72	0.0555556	1022.53	0.0277778	1300.78	0.166667	1619.75	52	0.0384615	1121.54	0	1289.94	0	1124.92
42	0	1229.86	0.0277778	1253.86	0.0833333	2491	44	0.0227273	1055.43	0	1406.28	0.5	2584.5	50	0.04	1284.1	0	1178.94	0	1289
76	0.0921053	1559.8	0.111111	1942.64	0.5	2645.58	91	0.120879	1650.88	0.0277778	1749.78	0.0833333	1744.67	56	0.0714286	1354.14	0	1638.39	0.5	2636.58
46	0	2067.74	0	1991	0	3545.67	58	0.0172414	2500.31	0	1860.75	0	1595.25	46	0	1596.17	0.0277778	1639.28	0	2030.17
49	0.0204082	1493.39	0.0277778	1565.61	0.166667	2019.67	49	0.0204082	1361.35	0.0277778	1359.44	0	1546.83	52	0.0384615	1310.4	0	1283.44	0	1643.33
45	0.0222222	1204.87	0.0555556	1222.33	0	1320.25	75	0.08	1693.53	0.0555556	1459.17	0.0833333	2793	84	0.0833333	1377.42	0.0277778	1302.08	0	1554.5
98	0.102041	1567.15	0.138889	1929.19	0	1998.75	121	0.297521	2811.11	0.277778	4753.06	0.333333	3721.42	41	0	1801.15	0.0277778	1450.94	0.0833333	1145.75
54	0.0555556	1502.37	0.0555556	1447.08	0	1505.42	50	0.06	1425.36	0.0555556	1638.5	0.0833333	1795.5	43	0.0232558	1290.3	0	1229.67	0	1186.42
52	0.0192308	1466.52	0.166667	2018.33	0.333333	1760.33	45	0	1569.58	0	1586.42	0	1505.25	57	0.0701754	1391.77	0	1415.08	0	1255.08
44	0	1645.09	0	1815.22	0.0833333	2119.08	51	0.0784314	4206.53	0	2526.44	0	2039	42	0	1971.88	0	1906.72	0	1769.17
50	0.04	1571.22	0	1754.47	0.0833333	2162.67	73	0.0821918	1729.86	0.0277778	1898.39	0	2364.67	45	0.0222222	1484.38	0.0277778	1582.67	0.0833333	1700.58
85	0.0941176	1776.09	0.0555556	2773.94	0.5	3207.25	65	0.0923077	1623.08	0.0555556	1552.53	0.166667	2850.42	78	0.102564	1320.53	0	1553.42	0	2248.67
63	0.0793651	2024.79	0	2572.92	0.0833333	2453.25	54	0.037037	1706.13	0.0277778	2346.72	0	2904.92	41	0	1195.49	0	1136.25	0	1154.92
56	0.0892857	2270.07	0.0277778	2943.67	0.666667	6233.08	44	0.0227273	1999.41	0.0277778	1816.33	0	3276.17	62	0.0483871	1805.9	0	1883.97	0	2473.83
54	0.0740741	1258.37	0.0277778	1771.39	0.583333	3964.83	66	0.0909091	1754.33	0	1860.33	0.166667	2810	46	0.0217391	1280.22	0.0277778	1683.72	0	1627.58
78	0.115385	2111.1	0	2164.44	0.0833333	4377.67	78	0.0512821	1769.26	0.0555556	1688.36	0	2496	61	0.0655738	2088.46	0	1795.53	0.0833333	2863.33
55	0.0545455	2275.67	0	2286.44	0.0833333	3085.92	51	0.0392157	3124.25	0	2347.67	0.0833333	3653.75	45	0.0222222	5177.04	0	3576.03	0	3196.75
93	0.11828	1350.81	0.111111	1510.36	0.0833333	2397.33	51	0.0588235	1191.8	0.0277778	1097.61	0.0833333	1179.67	60	0.1	1420.9	0	1714.97	0.0833333	2518.08
132	0.159091	1741.42	0.222222	1518.17	0.5	2514.25	64	0.046875	1684.56	0.138889	2391.92	0.833333	3421.92	56	0.0357143	1429.59	0.194444	1545.64	0	2545.5
86	0.151163	3632.58	0.0833333	2072.03	0.416667	2731.92	66	0.121212	2619.85	0.0277778	3014.69	0.75	3551.75	53	0.0377358	1717.21	0	1680.56	0.0833333	1644.33
62	0.0645161	1880.81	0.0833333	2053.11	0.583333	2828.83	48	0.0208333	1488.83	0	1509.75	0.0833333	1571.67	50	0.04	1443.64	0	1310.42	0	1319.5
119	0.201681	2775.23	0.138889	3353.81	0.416667	5264.25	85	0.105882	3211.81	0.361111	2921.28	0.166667	3639.5	61	0.0655738	2135.02	0.0277778	2188.03	0	2178.5
47	0.0425532	1338.81	0.0833333	1660.72	0.166667	1777.25	51	0.0588235	1189.1	0.0277778	1207.42	0.0833333	1454.58	70	0.1	1058.77	0.0555556	1641.97	0.75	2772.25
45	0.0222222	1964.96	0.0555556	2195.36	0.25	3863.17	48	0.0625	1760.31	0.138889	2171.17	0.333333	3136.67	49	0.0204082	1921.51	0.194444	2106.78	0.5	2723.92
49	0.0204082	1389.06	0	1512.36	0	1613.17	51	0.0392157	1531.59	0	1726.81	0	1583.5	80	0.0875	1416.89	0	1390.94	0	1594
46	0.0434783	1852.02	0.0277778	2054.25	0	1770.83	52	0.0576923	2177.63	0	2266.89	0.166667	2622.33	45	0.0222222	1408.73	0	1450	0	2819.17
74	0.0675676	1566.95	0.0277778	1575.61	0	1670.5	55	0.0363636	1687.78	0.0277778	1612.81	0.166667	1671.92	58	0.103448	1634.17	0.0277778	1613.75	0	1790.08
56	0.0535714	2147.93	0.0555556	1483.89	0	3131.58	48	0.0208333	1964.81	0.0555556	1988.67	0.0833333	1876.33	43	0.0232558	2151.21	0	2470.53	0.25	4778.67
63	0.0952381	1834.81	0	2002.64	0	2544.25	57	0.0350877	1852.18	0	2889.08	0.166667	3211.67	47	0.0212766	1801.91	0.0555556	2254.44	0.0833333	2289
65	0.0769231	1676.88	0	1824.33	0	2073.5	45	0.0222222	1459.4	0	1363.33	0	1252.58	46	0	1095.02	0.0277778	1307.81	0.0833333	1460
48	0.0416667	2078.73	0.0555556	2719.33	0.0833333	2746.08	45	0.0222222	2008.71	0.0277778	3264.75	0	4174.42	52	0.0384615	1939.54	0	1904.92	0	2566.42
41	0	1940.24	0.0555556	1409.64	0	2910.08	57	0.0526316	1808.39	0	2058.11	0.333333	2759	50	0.08	2136.24	0	1571.5	0	2414.08
53	0.0377358	1356.42	0	1786.53	0.0833333	2177	53	0.0188679	1700.75	0	2121	0	2782.5	45	0	1420.82	0	1461.86	0	1701.92
47	0.0425532	2569.45	0	1481.25	0	1710.92	53	0.0566038	2954.64	0	2206.11	0	2668	47	0	1574.43	0.0277778	1405.92	0	1571.58
54	0.0185185	1837.7	0	1714.03	0	1812.58	43	0	2067.98	0	1772.94	0	2092.67	48	0.0208333	1633.15	0	1563.31	0	1456
75	0.0933333	2159.39	0	1591.19	0.416667	2229	56	0.0178571	1679.43	0.0833333	2005.25	0.0833333	2726.33	53	0.0377358	1170.38	0	980.056	0	1320.25
45	0.0222222	2039.56	0.0277778	1951.03	1	1967.42	51	0.0588235	1655	0	2194.89	0	1954.67	50	0.04	1493.82	0	1518.33	0	1528.5
49	0.0408163	1824.92	0.0277778	2041.75	0.166667	3076.83	49	0.0408163	1771.02	0.0277778	1668.47	0.0833333	1824.17	41	0	1432.29	0	1401.92	0	1423.17
75	0.0933333	1863.59	0.0277778	1396.33	0	1850.33	61	0.0983607	1895.31	0	1479.22	0	1615.92	60	0.0333333	1330.27	0	1033.89	0	1018.25
47	0	1717.79	0.0555556	1636.72	0	1721.58	95	0.126316	2395.74	0.305556	2971	1	3691.17	46	0.0217391	1379.11	0.111111	1789.56	0.416667	2407.67
85	0.141176	2839.73	0.0555556	3158.39	0.5	4852.83	66	0.0606061	1918.32	0.0555556	2070.39	0.333333	4140.5	65	0.0615385	1788.2	0	2186.72	0.0833333	3692.92
46	0	1056.78	0	1028.61	0	1071.75	52	0.0576923	1826	0	1739.11	0.75	5093.75	43	0.0232558	1279.86	0	1121.61	0.0833333	2002.5
43	0.0232558	1263.05	0	1632.31	0.0833333	1697.83	50	0.06	1316.66	0.333333	1477.47	1	1993.67	56	0.0178571	1513.25	0.0277778	1788.81	0	1567.58
71	0.0985915	1559.66	0.0833333	1979.14	0.25	3393.17	115	0.182609	1866.15	0.388889	2299.36	0.833333	1867.17	70	0.0571429	1497.1	0.0555556	1635.06	0.166667	2684.83
109	0.12844	2602.87	0.166667	3494.42	0.5	4166.75	109	0.165138	2900.61	0.0555556	2380.22	0	2467.67	144	0.180556	2585.22	0.0277778	1685.81	0	1708.5
235	0.391489	2928.02	0.138889	3096.75	0	3220	72	0.125	2150.06	0.0277778	2365.78	0.0833333	3906.25	70	0.1	1739.63	0	1400.17	0	1813.75
57	0.105263	1684.75	0.0277778	1658.86	0.0833333	3033.92	89	0.168539	1712.67	0.305556	2735.25	0.75	3683.58	50	0.06	1719.5	0.111111	1940.11	0.916667	3889.33
72	0.0972222	1793.69	0.277778	2658.89	0.583333	4855.42	44	0.0227273	1882.14	0	2896.72	0.25	6584.67	43	0	1537.44	0	1664.56	0	2246.08
